# Supplementary material for: Object knowledge representation in the human visual cortex requires a connection with the language system
Source: PLoS Biol. 2025 May 20;23(5):e3003161. doi: 10.1371/journal.pbio.3003161 (PMC12091770; doi:10.1371/journal.pbio.3003161)
Supplement: S7 Table — (XLSX) [file pbio.3003161.s013.xlsx]

## Sheet: Sheet1
Experiment NO.	Citation	Modality of Stimuli	Task	Stimuli	Scanning and analysis method		Mask used for analysis	Threshold	Contrast/MVPA/RSA results in the VOTC
1	(Martin et al., 1995, [1])	Images	Colors/actions naming	Achromatic line drawings	PET, Univariate	Voxel-based	Whole brain mask	Voxel-level p < 0.005, uncorrected	Color > action: bilateral fusiform gyrus
2	(Chao and Martin, 1999, [2])	Images	Object color/object naming; Mondrians passive viewing	Colored/achromatic line drawings of object embedded within colored/gray-scale Mondrians; colored/gray-scale Mondrians	PET, Univariate	Voxel-based	Whole brain mask	Voxel-level p < 0.001, uncorrected	Object color naming > object naming (all achromatic ): left inferior temporal gyrus
									Object color naming > Mondrian (all achromatic or gray-scale): left inferior temporal gyrus, bilateral fusiform gyri, right lingual gyrus
3	(Rich et al., 2006, [3])	Images	Color (color imagery) or size (baseline) judgment	Grayscale images of objects	fMRI, Univariate	Voxel-based	The color perception mask (Voxel-level p < 0.05, uncorrected)	Voxel-level p < 0.05, uncorrected	Color imagery > baseline: right inferior occipital lobe (controls)
								Voxel-level p < = 0.001, uncorrected	Color imagery > baseline: right inferior occipital lobe and fusiform gyrus (synaesthetes)
4	(Bannert and Bartels, 2013, [4])	Images	Memory color run: Rotating direction judgment; Real color run: one-back matching	Memory color run: Grayscale images of objects; Real color run: color rings	fMRI, MVPA	Voxel-based	Whole brain mask	Cluster correction p < 0.001 at voxel-level p < 0.01, k >= 68 (based on Monte-Carlo simulation)	Color decoding (train: real color & test: memory color): bilateral V1 extending to right lingual gyrus (labeled based on our own reading of the reported figure)
						ROI-based	Object localizer (threshold not explicitly specified in the literature) and retinotopic mapping mask (voxel-level p < 0.01, uncorrected)	Permutation test p < 0.05 (Bonferroni corrected for three comparisons)	Color decoding (train & test across objects): bilateral V4+ and lateral occipital cortex
5	(Vandenbroucke et al., 2016, [5])	Images	Fixation with surrounding stimuli task	Typical object run: line drawings of typically red or green objects with ambiguous color; color run: geometrical shapes with red/green	fMRI, MVPA	ROI-based	Retinotopic mapping mask (threshold not explicitly specified in the literature)	Permutation test p < 0.001, uncorrected	Classification between color and typical objects: bilateral V4
						Voxel-based	Whole brain mask	Voxel-level p < 0.01, k > 60 (cluster correction using a boxplot method)	Classification between color and typical objects: left V4
6	(Takashima et al., 2024, [6])	Images	Object naming, object color naming and object semantic judgment (fMRI); object color association rating and object color importance (behavior)	Black line drawings of objects that are typically green or red	fMRI, RSA	Voxel-based	The color perception mask (Voxel-level p < 0.05, uncorrected)	Cluster-level FDR p < 0.05 at voxel-level p < 0.001	Object color importance RSA: right fusiform gyrus (overlapping areas across the three fMRI tasks)
							Whole brain mask	Cluster-level FDR p < 0.05 at voxel-level p < 0.001	Object color importance RSA: bilateral fusiform gyrus (overlapping areas across the three fMRI tasks)
									Object color association rating RSA: representations in bilateral VOTC for each of the three fMRI tasks, but no overlap among the tasks.
7	(Martin et al., 1995, [1])	Words	Colors/actions naming	Writing names of objects	PET, Univariate	Voxel-based	Whole brain mask	Voxel-level p < 0.005, uncorrected	Color > action: right fusiform and parahippocampal gyrus
8	(Simmons et al., 2007, [7])	Words	Color or motor property verification	Writing names of objects	fMRI, Univariate	ROI-based	The color perception mask (AlphaSim correction p < 0.05 at voxel-level p < 0.0001)	p < 0.01, uncorrected	Color > motor: left fusiform gyrus
9	(Hsu et al., 2011, [8])	Words	Color similarity judgment of same or different color categories	Writing names of objects	fMRI, Univariate	ROI-based	functional mask of color > fixation baseline (voxel-level p < 0.001)	p < 0.005, uncorrected	Same > different: left fusiform gyrus
				Auditory names of objects				p < 0.1, uncorrected	Same > different: left fusiform gyrus
10	(Hsu et al., 2012, [9])	Words	Luminance judgment on chromatic or achromatic objects	Writing names of objects	fMRI, Univariate	ROI-based	The color perception mask (Monte Carlo permutation correction p < 0.05)	p < 0.05, uncorrected	Chromatic > achromatic: left lingual gyrus
							The color perception mask (voxel-level p < 0.001, uncorrected)	p < 0.005, uncorrected	Chromatic > achromatic: ventral color perception regions including bilateral fusiform and lingual gyrus
						Voxel-based	Whole brain mask	Voxel-level p < 0.01, uncorrected	chromatic > achromatic: bilateral fusiform and lingual gyrus
11	(Coutanche and Thompson-Schill, 2015, [10])	Words	Word-cued visual detection	Cue: writing names of objects	fMRI, MVPA	ROI-based	Color-processing mask based on a seminal color processing study	Permutation test p < 0.05, uncorrected	Color decoding (train & test across objects): right V4
12	(Fernandino et al., 2016, [11])	Words	Semantic decision (fMRI) and relevance ratings of 5 attributes (e.g., color) (behavior)	Writing words or pseudowords	fMRI,multivariate GLS regression model	Voxel-based	Whole brain mask	Cluster-level correction p < 0.05 at voxel-level p < 0.005 and minimum cluster size of 864 mm3	Color rating in the full-model analysis: left lingual and fusiform gyrus
13	(Bannert and Bartels, 2018, [12])	Words	Imagery run: visual imagery and color one-back; Real color run: viewing and detection task	Writing names of objects; concentric colored rings	fMRI, MVPA	ROI-based	Retinotopic mapping mask (threshold not explicitly specified in the literature)	Permutation test p < 0.01, FWE corrected for seven comparisons	Real-color to imagery (train: real color & test: imagery): bilateral hV4
14	(Wang et al., 2020, [13])	Words	Object color verification (fMRI) and object feature similarity rating (behavior)	Auditory names of objects	fMRI,RSA	Voxel-based	The color perception VOTC mask (FWE correction p < 0.05 at voxel-level p < 0.001)	FWE correction p < 0.05 at voxel-level p < 0.001	Unique object-color RSA: left posterior fusiform gyrus (sighted controls, sighted controls vs. early blind individuals)
							Whole brain mask	Voxel-level p < 0.001, k > 10	Unique object-color RSA: left posterior fusiform gyrus (sighted control vs. early blind individuals)
	Abbreviations: MVPA: Multivoxel Pattern Analysis; RSA: representational similarity analysis; GLS, generalized least squares
	Reference
	1. Martin A, Haxby JV, Lalonde FM, Wiggs CL, Ungerleider LG. Discrete cortical regions associated with knowledge of color and knowledge of action. Science. 1995;270(5233):102-5.
	2. Chao LL, Martin A. Cortical regions associated with perceiving, naming, and knowing about colors. Journal of cognitive neuroscience. 1999;11(1):25-35.
	3. Rich AN, Williams MA, Puce A, Syngeniotis A, Howard MA, McGlone F, et al. Neural correlates of imagined and synaesthetic colours. Neuropsychologia. 2006;44(14):2918-25.
	4. Bannert MM, Bartels A. Decoding the yellow of a gray banana. Current Biology. 2013;23(22):2268-72.
	5. Vandenbroucke AR, Fahrenfort J, Meuwese J, Scholte H, Lamme V. Prior knowledge about objects determines neural color representation in human visual cortex. Cerebral cortex. 2016;26(4):1401-8.
	6. Takashima A, Carota F, Schoots V, Redmann A, Jehee J, Indefrey P. Tomatoes Are Red: The Perception of Achromatic Objects Elicits Retrieval of Associated Color Knowledge. Journal of Cognitive Neuroscience. 2024;36(1):24-45.
	7. Simmons WK, Ramjee V, Beauchamp MS, McRae K, Martin A, Barsalou LW. A common neural substrate for perceiving and knowing about color. Neuropsychologia. 2007;45(12):2802-10.
	8. Hsu NS, Kraemer DJ, Oliver RT, Schlichting ML, Thompson-Schill SL. Color, context, and cognitive style: Variations in color knowledge retrieval as a function of task and subject variables. Journal of Cognitive Neuroscience. 2011;23(9):2544-57.
	9. Hsu NS, Frankland SM, Thompson-Schill SL. Chromaticity of color perception and object color knowledge. Neuropsychologia. 2012;50(2):327-33.
	10. Coutanche MN, Thompson-Schill SL. Creating concepts from converging features in human cortex. Cerebral cortex. 2015;25(9):2584-93.
	11. Fernandino L, Binder JR, Desai RH, Pendl SL, Humphries CJ, Gross WL, et al. Concept representation reflects multimodal abstraction: A framework for embodied semantics. Cerebral cortex. 2016;26(5):2018-34.
	12. Bannert MM, Bartels A. Human V4 activity patterns predict behavioral performance in imagery of object color. Journal of Neuroscience. 2018;38(15):3657-68.
	13. Wang X, Men W, Gao J, Caramazza A, Bi Y. Two forms of knowledge representations in the human brain. Neuron. 2020;107(2):383-93. e5.
