# Supplementary material for: Object knowledge representation in the human visual cortex requires a connection with the language system
Source: PLoS Biol. 2025 May 20;23(5):e3003161. doi: 10.1371/journal.pbio.3003161 (PMC12091770; doi:10.1371/journal.pbio.3003161)
Supplement: S1 Data — (XLSX) [file pbio.3003161.s015.xlsx]

## Sheet: Fig 2
Fig 2C					Fig 2D	controlling for GM damage at both ends & TLV				Fig 2E	controlling for the VOTC-OP tract integrity & TLV
Patient_ID	FA_VOTC-LdlATL	VOTC neural representation	Total lesion volume (mm3)		FA_VOTC-LdlATL (residual value)	VOTC neural representation (residual value)	Lesion percentage of LdlATL	Lesion percentage of VOTC		FA_VOTC-LdlATL (residual value)	VOTC neural representation (residual value)	FA_VOTC_OP
001	0.403404	0.00579939	112330		0.00596	0.03221	0.323755	0		-0.90092	-0.18423	0.297459
002	0.50956	0.166647	140122		-0.69427	1.13605	0	0		0.21119	1.56966	0.305031
003	0.469509	-0.0708968	89461		-1.37881	-1.58495	0	0		-0.3374	-1.12559	0.301612
004	0.543323	-0.0823951	2377		0.19995	-1.43263	0	0		0.65619	-1.05427	0.294638
005	0.562756	0.0312583	236545		1.51518	0.09531	0	0		1.86412	0.31917	0.332026
006	0.52579	0.0730962	46147		-0.32507	0.93614	0	0		0.54287	1.46932	0.272547
007	0.56212	0.0322074	14536		0.98522	0.39857	0	0		0.682	0.17322	0.389503
008	0.51621	-0.0241826	3761		0.06171	-0.56224	0	0.00140318		-0.26004	-0.72653	0.310033
009	0.5571	0.0502259	2800		0.74182	0.89115	0	0		0.36146	0.64301	0.389221
010	0.434566	-0.0273277	35169		-0.01044	-0.54535	0.0281192	0		-0.98976	-0.82528	0.303799
011	0.388875	-0.0515578	52675		-0.34452	-0.75045	0.170022	0		-1.67064	-1.35547	0.337856
012	0.427633	-0.0127467	28091		-0.40285	-0.27008	0.000921942	0		-1.54709	-0.77205	0.334049
014	0.503188	-0.0101053	3359		-1.15352	-0.65937	0	0		-1.03874	-0.76778	0.345832
016	0.480824	-0.0366078	172987		-1.0647	-1.42342	0	0		-0.4511	-1.31493	0.339328
017	0.566797	0.0348245	61591		1.65661	0.38398	0	0		1.92583	0.63035	0.327396
018	0.470951	0.0263297	12488		-1.46639	0.00135	0	0		-0.53804	0.49812	0.268069
019	0.562598	0.0419724	4717		1.07033	0.63427	0	0		1.03884	0.67547	0.334885
021	0.546146	-0.0205129	20989		0.61479	-0.93744	0	0		1.09084	-0.57858	0.301733
022	0.548191	0.175578	1016		0.55599	1.54526	0	0		0.89385	1.91562	0.295902
023	0.54532	0.0146726	3322		0.37139	-0.24095	0	0		0.54479	-0.09191	0.324402
024	0.566349	0.136405	1358		1.21175	1.33076	0	0		0.64954	1.0204	0.427616
025	0.460649	0.0123763	22168		-0.81112	0.00201	0	0.00397568		-1.28537	-0.44621	0.344662
026	0.444242	0.0459779	94298		0.62613	1.30745	0.894284	0		-1.03201	0.60637	0.345164
027	0.534177	0.290943	74683		0.1461	1.38235	0	0		0.73875	1.69826	0.317517
028	0.530599	0.0281095	37687		0.71011	0.49609	0	0.0809752		-0.08321	-0.0433	0.347414
029	0.573812	0.0516078	50328		1.74172	0.82359	0	0		1.5216	0.70064	0.386707
030	0.495094	-0.09441	22871		-1.15228	-1.77427	0	0		-0.65174	-1.64684	0.331857
031	0.539246	0.0304114	4609		0.15801	0.23704	0	0		0.36121	0.36256	0.327757
032	0.428995	-0.0837589	5887		-2.12215	-1.61934	0	0		-1.39304	-1.38064	0.312169
033	0.510774	0.124319	53155		-0.66672	1.00631	0	0		-0.42584	0.94513	0.348372
034	0.537656	-0.00875846	68496		0.25998	-0.74812	0	0		0.45092	-0.76601	0.346758
035	0.531254	0.0168967	852		-0.35632	-0.07543	0	0		-0.60122	-0.31748	0.372814
036	0.523584	0.023898	2524		-0.68359	-0.01585	0	0		-0.32784	0.1698	0.314647

## Sheet: Fig 3
Fig 3A																Fig 3B				Fig 3C				Fig 3D
Healthy_control_ID	verbal color (accuracy)	non-verbal color (accuracy)	word-picture matching (accuracy)	color patch matching (accuracy)		Patient_ID	Verbal color		Non-verbal color		Word-picture matching		Color patch matching			VOTC neural representation	Composite score of object behaviors	Total lesion volume (mm3)		Composite score of object behaviors	FA_VOTC-LdlATL	Total lesion volume (mm3)		Controling for seed GM damge & TLV			Controling for visual perception pathway & TLV			Controling for word-picture matching & TLV			Controling for word-picture matching & TLV
							Accuracy	Standardized score	Accuracy	Standardized score	Accuracy	Standardized score	Accuracy	Standardized score										Composite score of object behaviors (residual value)	FA_VOTC-LdlATL (residual value)		Composite score of object behaviors (residual value)	FA_VOTC-LdlATL (residual value)		Composite score of object behaviors (residual value)	FA_VOTC-LdlATL (residual value)		Composite score of object behaviors (residual value)	FA_VOTC-LdlATL (residual value)
A002	0.9	0.983333	1	/		001	0.83	-2.53*	0.97	0.05	0.98	-0.69	1	0.8		0.00579939	-1.2395	112330		-1.2395	0.403404	112330		-0.31075	0.00596		-0.14497	-0.90092		-0.58297	-1.27601		-0.62439	-1.40303
A003	0.866667	0.866667	1	/		002	0.78	-3.49***	0.72	-8.32***	0.8	-10.29***	1	1.13		0.166647	-5.905	140122		-5.905	0.50956	140122		-1.17682	-0.69427		-0.98108	0.21119		-0.45127	0.49276		-1.5609	-0.58312
A004	0.916667	0.933333	1	/		003	0.88	-1.61	0.97	-0.1	1	0.31	0.91	-0.55		-0.0708968	-0.8555	89461		-0.8555	0.469509	89461		-0.33365	-1.37881		-0.01648	-0.3374		-0.91455	-0.92566		-0.05126	-0.21374
A005	0.9	0.983333	1	1		004	0.97	0.64	0.95	-0.64	1	0.62	1	0.75		-0.0823951	-0.0035	2377		-0.0035	0.543323	2377		0.42422	0.19995		0.84305	0.65619		0.18297	0.07024		0.31741	0.09187
A006	0.883333	0.95	1	0.909091		005	0.92	-0.42	0.97	-0.03	1	0.68	1	0.5		0.0312583	-0.228	236545		-0.228	0.562756	236545		0.53218	1.51518		0.57508	1.86412		-0.45739	1.36882		0.67114	2.07915
A007	0.766667	0.916667	0.95	0.909091		006	0.52	-9.64***	0.63	-11.27***	0.85	-7.49***	0.82	-1.83		0.0730962	-10.453	46147		-10.453	0.52579	46147		-1.56646	-0.32507		-1.21003	0.54287		-0.84503	0.68228		-1.26758	0.55963
A008	0.966667	0.966667	0.975	1		007	0.97	0.49	0.98	0.4	0.95	-2.27*	1	0.74		0.0322074	0.4435	14536		0.4435	0.56212	14536		1.12356	0.98522		0.80684	0.682		2.25376	1.52271		1.16597	1.08323
A009	0.966667	0.983333	1	1		008	0.97	0.95	0.93	-1.48	1	0.5	1	0.31		-0.0241826	-0.264	3761		-0.264	0.51621	3761		-0.31287	0.06171		-0.16727	-0.26004		-0.75747	-0.6367		-0.33205	-0.40924
A010	0.966667	0.983333	1	1		009	0.88	-0.4	0.87	-2.79**	0.95	-1.56	0.82	-1.87		0.0502259	-1.5955	2800		-1.5955	0.5571	2800		-1.37668	0.74182		-1.80019	0.36146		-1.12304	1.07726		-1.14487	1.31811
A011	0.966667	0.966667	1	1		010	0.88	-0.69	0.97	0.43	0.95	-1.75	0.91	-0.63		-0.0273277	-0.13	35169		-0.13	0.434566	35169		0.49009	-0.01044		0.62885	-0.98976		0.91333	-1.06167		0.67741	-0.84219
A012	0.966667	0.983333	0.975	1		011	0.82	-3.48**	0.92	-2.62*	0.95	-2.76**	0.64	-5.99***		-0.0515578	-3.0465	52675		-3.0465	0.388875	52675		-1.03723	-0.34452		-1.33297	-1.67064		-0.6517	-1.18408		-0.72413	-0.95353
A013	0.95	1	0.95	0.909091		012	0.83	-2.80**	0.97	-0.22	0.95	-2.29*	0.64	-5.34***		-0.0127467	-1.5105	28091		-1.5105	0.427633	28091		-0.78717	-0.40285		-0.99943	-1.54709		-0.37301	-1.1488		-0.59717	-0.9402
A014	0.95	0.966667	1	1		014	0.95	0.39	1	0.72	1	0.41	1	0.21		-0.0101053	0.5525	3359		0.5525	0.503188	3359		1.05495	-1.15352		0.91826	-1.03874		1.15727	-0.95474		1.25821	-0.75309
A015	0.966667	0.983333	1	1		016	0.88	-1.03	0.97	-0.07	1	0.63	1	0.83		-0.0366078	-0.5455	172987		-0.5455	0.480824	172987		-0.11586	-1.0647		-0.21421	-0.4511		-1.10963	-0.81261		-0.24185	-0.55533
A016	0.883333	0.983333	1	1		017	0.9	0.02	0.97	0.67	0.98	-0.16	1	1.04		0.0348245	0.343	61591		0.343	0.566797	61591		1.33537	1.65661		1.49399	1.92583		1.52097	1.81439		1.14797	1.53503
A017	0.9	0.9	0.975	0.909091		018	0.85	-2.23*	0.9	-2.84**	0.95	-2.48*	/	/		0.0263297	-2.538	12488		-2.538	0.470951	12488		-1.38266	-1.46639		-0.99586	-0.53804		-0.78076	-0.54678		/	/
A018	0.9	1	0.95	1		019	0.93	0.84	0.98	1.21	1	1.23	1	0.98		0.0419724	1.0225	4717		1.0225	0.562598	4717		1.45056	1.07033		1.47054	1.03884		0.96875	0.69664		1.32328	0.82867
A020	0.866667	0.983333	1	1		021	0.92	0.44	0.95	0.09	1	1.24	1	1.07		-0.0205129	0.262	20989		0.262	0.546146	20989		0.94573	0.61479		1.29189	1.09084		0.08722	0.257		0.62069	0.29542
A021	0.916667	0.95	0.95	0.909091		022	0.97	0.05	0.98	-0.34	1	-0.02	1	0.16		0.175578	-0.146	1016		-0.146	0.548191	1016		-0.25245	0.55599		0.10348	0.89385		-0.16741	0.60028		-0.18157	0.71533
A022	0.966667	0.95	1	0.818182		023	0.92	-0.01	0.95	-0.23	1	0.97	1	0.91		0.0146726	-0.1195	3322		-0.1195	0.54532	3322		0.09722	0.37139		0.20619	0.54479		-0.61201	0.08914		-0.15738	0.14395
A024	0.933333	0.933333	0.975	1		024	0.92	-0.87	1	0.38	1	0.14	1	-0.02		0.136405	-0.242	1358		-0.242	0.566349	1358		-0.43028	1.21175		-0.86133	0.64954		-0.49397	1.14221		-0.34068	1.37917
A026	0.95	0.983333	1	0.909091		025	0.9	-0.69	0.98	0.59	0.98	-0.64	1	0.43		0.0123763	-0.046	22168		-0.046	0.460649	22168		0.61339	-0.81112		0.45911	-1.28537		0.93595	-1.06199		0.65213	-1.05819
A027	0.916667	0.983333	1	1		026	0.92	-0.78	1	1.06	1	0.55	0.91	-0.46		0.0459779	0.143	94298		0.143	0.444242	94298		1.42539	0.62613		1.15869	-1.03201		0.84883	-1.24665		1.66156	-0.45522
A029	0.966667	0.983333	1	1		027	0.83	-1.79*	1	1.72	0.93	-3.04**	0.82	-1.86		0.290943	-0.0355	74683		-0.0355	0.534177	74683		0.97973	0.1461		1.17534	0.73875		2.14785	1.06996		1.48946	1.16721
A030	0.983333	0.966667	0.975	1		028	0.97	1.33	0.88	-2.29*	0.93	-3.09**	1	1.52		0.0281095	-0.482	37687		-0.482	0.530599	37687		-0.30122	0.71011		-0.61001	-0.08321		0.64502	0.7327		-0.92007	-0.51788
A031	0.9	0.95	0.975	0.727273		029	0.92	0.43	0.98	1.25	1	1.25	1	1.16		0.0516078	0.8405	50328		0.8405	0.573812	50328		1.55915	1.74172		1.32426	1.5216		0.6636	1.26592		1.26751	1.39513
A032	0.9	0.95	0.975	1		030	0.87	-1.4	0.9	-2.03*	0.95	-1.90*	0.91	-0.45		-0.09441	-1.7145	22871		-1.7145	0.495094	22871		-1.16486	-1.15228		-1.19358	-0.65174		-0.89584	-0.39407		-1.08675	-0.45678
A033	0.933333	0.966667	1	1		031	0.87	-0.8	0.97	0.67	1	1.24	1	1.04		0.0304114	-0.0645	4609		-0.0645	0.539246	4609		0.28637	0.15801		0.35352	0.36121		-0.58523	-0.14848		-0.04658	-0.1337
A034	0.916667	1	1	1		032	0.93	0.27	0.88	-2.74**	0.98	-0.54	1	0.56		-0.0837589	-1.2325	5887		-1.2325	0.428995	5887		-0.89514	-2.12215		-0.75265	-1.39304		-0.93715	-1.52492		-1.00246	-1.60197
A035	0.933333	0.983333	1	0.909091		033	0.73	-3.69***	0.83	-3.58**	0.95	-1.27	1	1.45		0.124319	-3.634	53155		-3.634	0.510774	53155		-1.27407	-0.66672		-1.59858	-0.42584		-1.40591	-0.02419		-1.76694	-0.80093
A036	0.933333	0.933333	1	0.909091		034	0.88	-0.98	0.97	0.22	0.95	-1.93*	1	0.74		-0.00875846	-0.3825	68496		-0.3825	0.537656	68496		-0.08124	0.25998		-0.28962	0.45092		0.40622	0.96176		-0.13657	0.64774
A037	0.983333	0.983333	1	1		035	0.97	0.61	1	1.16	1	0.64	1	1.02		0.0168967	0.885	852		0.885	0.531254	852		1.06093	-0.35632		0.812	-0.60122		0.89499	-0.52243		0.81209	-0.74069
A038	0.933333	0.966667	1	1		036	0.87	-0.78	0.95	0.02	0.98	-0.18	1	0.84		0.023898	-0.3775	2524		-0.3775	0.523584	2524		-0.57946	-0.68359		-0.45283	-0.32784		-0.48239	-0.37427		-0.88162	-0.82081
A039	0.983333	1	1	0.909091
B001	0.933333	0.95	1	0.909091
B002	0.983333	0.966667	1	/		Significance: *p < 0.05, **p < 0.01, ***p < 0.001 (one-tailed test).
B003	0.983333	0.983333	1	/
B005	0.883333	0.983333	1	/
B010	0.933333	1	0.975	/
B011	0.966667	1	1	/
B012	0.816667	0.866667	0.95	/
B013	0.883333	0.966667	0.925	/
B015	0.883333	0.933333	0.975	/
B016	0.916667	1	1	/
B018	0.916667	0.966667	1	/
B020	0.966667	0.983333	0.975	/
B021	1	1	1	/
B022	0.933333	0.916667	0.975	/
B023	0.916667	0.983333	0.975	/
B024	0.933333	1	1	/
B028	0.933333	0.966667	0.975	/
Note: Healthy controls with serial numbers starting with "A" participated in both the fMRI experiment and the behavioral task, while those starting with "B" participated only in the behavioral task.

## Sheet: Fig 4
Fig 4A								Fig 4B
Patient_ID	Subsections along the VOTC-LdlATL tract (FA value)							VOTC-subdivisions of LATL tracts (FA value)			VOTC neural representation	Composite score of object behaviors	Total lesion volume (mm3)
	Posterior	Middle	Anterior					VOTC-LdATL	VOTC-LlATL	VOTC-LvmATL
001	0.47826	0.43353	0.30286					0.397127	0.389845	0.340592	0.00579939	-1.2395	112330
002	0.52458	0.55226	0.45119					0.516022	0.487633	0.278884	0.166647	-5.905	140122
003	0.49369	0.5072	0.4079					0.452277	0.477482	0.447343	-0.0708968	-0.8555	89461
004	0.53291	0.61818	0.47496					0.558323	0.519794	0.365459	-0.0823951	-0.0035	2377
005	0.63651	0.59269	0.46342					0.578131	0.537039	0.333761	0.0312583	-0.228	236545
006	0.49638	0.61201	0.46314					0.530273	0.49886	0.319274	0.0730962	-10.453	46147
007	0.60555	0.62328	0.45827					0.563184	0.543908	0.353723	0.0322074	0.4435	14536
008	0.47518	0.59725	0.4697					0.524866	0.50007	0.365353	-0.0241826	-0.264	3761
009	0.58758	0.61399	0.46967					0.556504	0.528561	0.34174	0.0502259	-1.5955	2800
010	0.47611	0.47355	0.35557					0.436296	0.409238	0.314461	-0.0273277	-0.13	35169
011	0.38667	0.40918	0.36976					0.365975	0.392625	0.353677	-0.0515578	-3.0465	52675
012	0.43609	0.4919	0.35287					0.408498	0.419534	0.328804	-0.0127467	-1.5105	28091
014	0.52963	0.56908	0.41011					0.497947	0.483175	0.348639	-0.0101053	0.5525	3359
016	0.47371	0.61944	0.34299					0.467772	0.47609	0.410405	-0.0366078	-0.5455	172987
017	0.55673	0.65145	0.48791					0.559285	0.552674	0.437013	0.0348245	0.343	61591
018	0.44744	0.5268	0.43449					0.457697	0.467492	0.387848	0.0263297	-2.538	12488
019	0.55038	0.62976	0.50391					0.559298	0.546842	0.426468	0.0419724	1.0225	4717
021	0.53232	0.59812	0.50477					0.534015	0.522698	0.31598	-0.0205129	0.262	20989
022	0.56454	0.63769	0.43984					0.562563	0.520857	0.333424	0.175578	-0.146	1016
023	0.55355	0.60623	0.47426					0.553433	0.518367	0.294473	0.0146726	-0.1195	3322
024	0.56972	0.61164	0.51605					0.542996	0.554137	0.360109	0.136405	-0.242	1358
025	0.444	0.48968	0.44579					0.433509	0.462574	0.365038	0.0123763	-0.046	22168
026	0.56518	0.47935	0.29592					0.450713	0.425006	0.332467	0.0459779	0.143	94298
027	0.57268	0.5779	0.45305					0.535166	0.515968	0.340353	0.290943	-0.0355	74683
028	0.57026	0.54586	0.47805					0.538952	0.508857	0.337029	0.0281095	-0.482	37687
029	0.6401	0.62659	0.45758					0.579154	0.554363	0.391417	0.0516078	0.8405	50328
030	0.56277	0.49413	0.43357					0.48291	0.477718	0.355296	-0.09441	-1.7145	22871
031	0.57096	0.60942	0.43684					0.561834	0.505817	0.329681	0.0304114	-0.0645	4609
032	0.40421	0.50282	0.37498					0.46146	0.403284	0.25821	-0.0837589	-1.2325	5887
033	0.53054	0.58905	0.41096					0.539322	0.494665	0.361021	0.124319	-3.634	53155
034	0.59135	0.59044	0.43305					0.54329	0.508857	0.322068	-0.00875846	-0.3825	68496
035	0.57601	0.56667	0.45301					0.551504	0.504987	0.362558	0.0168967	0.885	852
036	0.53662	0.6004	0.43152					0.524164	0.509342	0.354929	0.023898	-0.3775	2524

## Sheet: Table 1
ID	Age (year)	Gender (M/F)	Education (year)	MMSE (score)	Handedness (R/L)	Time post stroke (month)	Lesion site (Left/Right/Bilateral)	Lesion volume (mm3)
HC_A001	53	F	15	30	R	/	/	/
HC_A002	51	M	10	29	R	/	/	/
HC_A003	54	F	9	26	R	/	/	/
HC_A004	58	M	10	29	R	/	/	/
HC_A005	56	M	16	29	R	/	/	/
HC_A006	44	M	16	29	R	/	/	/
HC_A007	64	M	7	29	R	/	/	/
HC_A008	55	F	11	29	R	/	/	/
HC_A009	65	F	10	30	R	/	/	/
HC_A010	52	F	12	29	R	/	/	/
HC_A011	58	M	10	28	R	/	/	/
HC_A012	52	F	12	27	R	/	/	/
HC_A013	39	M	16	29	R	/	/	/
HC_A014	32	M	15	29	R	/	/	/
HC_A015	54	F	8	27	R	/	/	/
HC_A016	57	F	15	30	R	/	/	/
HC_A017	57	M	8	29	R	/	/	/
HC_A018	65	F	7	28	R	/	/	/
HC_A020	54	F	11	30	R	/	/	/
HC_A021	57	M	11	28	R	/	/	/
HC_A022	60	F	11	29	R	/	/	/
HC_A024	36	M	15	30	R	/	/	/
HC_A026	56	M	9	30	R	/	/	/
HC_A027	48	F	8	29	R	/	/	/
HC_A029	40	M	11	29	R	/	/	/
HC_A030	31	M	16	30	R	/	/	/
HC_A031	35	M	13	28	R	/	/	/
HC_A032	61	M	13	29	R	/	/	/
HC_A033	60	M	12	29	R	/	/	/
HC_A034	55	M	11	26	R	/	/	/
HC_A035	42	F	9	30	R	/	/	/
HC_A036	34	M	15	28	R	/	/	/
HC_A037	42	M	11	30	R	/	/	/
HC_A038	41	M	15	29	R	/	/	/
HC_A039	40	F	12	30	R	/	/	/
Patient_001	44	M	14	12	R	13	Left	112330
Patient_002	40	M	12	23	R	11	Bilateral	140122
Patient_003	33	M	16	26	R	156	Bilateral	89461
Patient_004	42	M	15	29	R	32	Left	2377
Patient_005	54	M	14	28	R	26	Right	236545
Patient_006	53	F	5	18	R	10	Right	46147
Patient_007	39	M	16	30	R	6	Right	14536
Patient_008	65	F	9	29	R	33	Bilateral	3761
Patient_009	57	M	8	28	R	33	Left	2800
Patient_010	57	M	10	28	R	252	Left	35169
Patient_011	63	F	14	14	R	22	Left	52675
Patient_012	47	M	16	21	R	12	Left	28091
Patient_014	65	F	10	28	R	21	Left	3359
Patient_016	51	F	8	28	R	4	Right	172987
Patient_017	57	M	8	29	R	16	Right	61591
Patient_018	63	F	11	23	R	180	Left	12488
Patient_019	59	M	8	30	R	11	Right	4717
Patient_021	56	M	8	23	R	7	Left	20989
Patient_022	49	F	15	30	R	7	Right	1016
Patient_023	51	M	11	29	R	5	Left	3322
Patient_024	62	F	13	25	R	3	Left	1358
Patient_025	60	M	13	27	R	11	Left	22168
Patient_026	30	M	16	27	R	10	Left	94298
Patient_027	53	M	9	19	R	5	Left	74683
Patient_028	34	M	10	28	R	4	Bilateral	37687
Patient_029	53	M	8	28	R	27	Left	50328
Patient_030	44	M	12	28	R	29	Left	22871
Patient_031	57	M	8	27	R	3	Right	4609
Patient_032	59	M	12	25	R	17	Right	5887
Patient_033	54	M	5	28	R	10	Right	53155
Patient_034	53	M	12	29	R	8	Right	68496
Patient_035	33	M	15	30	R	6	Left	852
Patient_036	64	M	8	27	R	3	Left	2524

## Sheet: S3 Fig
Patient_ID	VOTC-Llanguage tracts (FA value)					VOTC neural representation	Composite score of object behaviors	Total lesion volume (mm3)
	VOTC-LpMTG	VOTC-LAG	VOTC-LIFGorb	VOTC-LIFG	VOTC-LMFG
001	0.449151	0.431764	0.3538	0.35298	0.400361	0.00579939	-1.2395	112330
002	0.536452	0.488149	0.540511	0.497486	0.485824	0.166647	-5.905	140122
003	0.377993	0.254021	0.404233	0.27383	0.254301	-0.0708968	-0.8555	89461
004	0.586014	0.512293	0.589376	0.587634	0.507483	-0.0823951	-0.0035	2377
005	0.575302	0.453667	0.621109	0.627683	0.54112	0.0312583	-0.228	236545
006	0.577264	0.512101	0.552814	0.591966	0.546776	0.0730962	-10.453	46147
007	0.565655	0.473125	0.585581	0.503166	0.474648	0.0322074	0.4435	14536
008	0.546126	0.482889	0.571837	0.525963	0.500639	-0.0241826	-0.264	3761
009	0.604544	0.560573	0.601704	0.554251	0.523051	0.0502259	-1.5955	2800
010	0.50578	0.502821	0.397666	0.530027	0.531702	-0.0273277	-0.13	35169
011	0.32789	0.216977	0.41734	0.255282	0.232997	-0.0515578	-3.0465	52675
012	0.468844	0.44431	0.432364	0.382034	0.414393	-0.0127467	-1.5105	28091
014	0.559412	0.529606	0.503364	0.50854	0.475191	-0.0101053	0.5525	3359
016	0.533596	0.500431	0.456508	0.503358	0.517901	-0.0366078	-0.5455	172987
017	0.633705	0.558022	0.559316	0.604902	0.53405	0.0348245	0.343	61591
018	0.372438	0.22765	0.502372	0.258469	0.202668	0.0263297	-2.538	12488
019	0.595308	0.537697	0.591295	0.614048	0.54191	0.0419724	1.0225	4717
021	0.530411	0.430103	0.582786	0.50593	0.445851	-0.0205129	0.262	20989
022	0.575979	0.498765	0.561657	0.526735	0.517743	0.175578	-0.146	1016
023	0.592213	0.55272	0.600749	0.592871	0.546616	0.0146726	-0.1195	3322
024	0.555701	0.456183	0.544656	0.538373	0.515084	0.136405	-0.242	1358
025	0.355792	0.224028	0.485281	0.299778	0.281133	0.0123763	-0.046	22168
026	0.438477	0.372315	0.416125	0.397611	0.42211	0.0459779	0.143	94298
027	0.559851	0.48909	0.439519	0.43834	0.445198	0.290943	-0.0355	74683
028	0.521723	0.445026	0.531309	0.502338	0.426392	0.0281095	-0.482	37687
029	0.592458	0.533223	0.559945	0.420473	0.47211	0.0516078	0.8405	50328
030	0.494967	0.428415	0.517099	0.448897	0.439181	-0.09441	-1.7145	22871
031	0.579566	0.489641	0.583994	0.546522	0.495766	0.0304114	-0.0645	4609
032	0.502095	0.439078	0.50584	0.542422	0.515139	-0.0837589	-1.2325	5887
033	0.566456	0.528265	0.573289	0.543563	0.567111	0.124319	-3.634	53155
034	0.6113	0.585319	0.604023	0.573029	0.536501	-0.00875846	-0.3825	68496
035	0.541176	0.463116	0.57909	0.507689	0.444188	0.0168967	0.885	852
036	0.572956	0.504277	0.559495	0.568785	0.520025	0.023898	-0.3775	2524

## Sheet: S4 Fig
		Correct response
	ID	red	green	blue	black	gray	yellow	white	brown	pink	purple	orange
Each subject's resesponce	HC_A005	red	green	blue	black	gray	yellow	white	brown	pink	purple	orange
	HC_A006	red	green	blue	black	gray	yellow	white	brown	pink	pink	orange
	HC_A007	red	green	blue	black	gray	yellow	white	brown	pink	purple	brown
	HC_A008	red	green	blue	black	gray	yellow	white	brown	pink	purple	orange
	HC_A009	red	green	blue	black	gray	yellow	white	brown	pink	purple	orange
	HC_A010	red	green	blue	black	gray	yellow	white	brown	pink	purple	orange
	HC_A011	red	green	blue	black	gray	yellow	white	brown	pink	purple	orange
	HC_A012	red	green	blue	black	gray	yellow	white	brown	pink	purple	orange
	HC_A013	red	green	blue	black	gray	yellow	white	brown	pink	pink	orange
	HC_A014	red	green	blue	black	gray	yellow	white	brown	pink	purple	orange
	HC_A015	red	green	blue	black	gray	yellow	white	brown	pink	purple	orange
	HC_A016	red	green	blue	black	gray	yellow	white	brown	pink	purple	orange
	HC_A017	red	green	blue	black	gray	yellow	white	brown	pink	purple	brown
	HC_A018	red	green	blue	black	gray	yellow	white	brown	pink	purple	orange
	HC_A020	red	green	blue	black	gray	yellow	white	brown	pink	purple	orange
	HC_A021	red	green	blue	black	gray	yellow	white	brown	pink	purple	brown
	HC_A022	red	green	blue	black	gray	yellow	white	brown	pink	brown	brown
	HC_A024	red	green	blue	black	gray	yellow	white	brown	pink	purple	orange
	HC_A026	red	green	blue	black	gray	orange	white	brown	pink	purple	orange
	HC_A027	red	green	blue	black	gray	yellow	white	brown	pink	purple	orange
	HC_A029	red	green	blue	black	gray	yellow	white	brown	pink	purple	orange
	HC_A030	red	green	blue	black	gray	yellow	white	brown	pink	purple	orange
	HC_A031	red	green	blue	black	gray	yellow	white	yellow	orange	purple	brown
	HC_A032	red	green	blue	black	gray	yellow	white	brown	pink	purple	orange
	HC_A033	red	green	blue	black	gray	yellow	white	brown	pink	purple	orange
	HC_A034	red	green	blue	black	gray	yellow	white	brown	pink	purple	orange
	HC_A035	red	green	blue	black	gray	yellow	white	brown	white	purple	orange
	HC_A036	red	green	blue	black	gray	yellow	white	brown	pink	purple	yellow
	HC_A037	red	green	blue	black	gray	yellow	white	brown	pink	purple	orange
	HC_A038	red	green	blue	black	gray	yellow	white	brown	pink	purple	orange
	HC_A039	red	green	blue	black	gray	yellow	yellow	brown	pink	purple	orange
	HC_B001	red	green	blue	black	gray	yellow	white	brown	pink	brown	orange
Each subject's resesponce	Patient_001	red	green	blue	black	gray	yellow	white	brown	pink	purple	orange
	Patient_002	red	green	blue	black	gray	yellow	white	brown	pink	purple	orange
	Patient_003	red	green	blue	black	gray	yellow	white	brown	pink	purple	pink
	Patient_004	red	green	blue	black	gray	yellow	white	brown	pink	purple	orange
	Patient_005	red	green	blue	black	gray	yellow	white	brown	pink	purple	orange
	Patient_006	red	blue	blue	black	gray	yellow	white	brown	pink	purple	brown
	Patient_007	red	green	blue	black	gray	yellow	white	brown	pink	purple	orange
	Patient_008	red	green	blue	black	gray	yellow	white	brown	pink	purple	orange
	Patient_009	red	green	blue	black	gray	yellow	white	/	pink	purple	/
	Patient_010	red	green	blue	black	gray	yellow	white	brown	pink	purple	brown
	Patient_011	red	green	green	black	gray	blue	black	brown	pink	blue	orange
	Patient_012	red	blue	blue	black	gray	yellow	white	/	yellow	purple	/
	Patient_014	red	green	blue	black	gray	yellow	white	brown	pink	purple	orange
	Patient_016	red	green	blue	black	gray	yellow	white	brown	pink	purple	orange
	Patient_017	red	green	blue	black	gray	yellow	white	brown	pink	purple	orange
	Patient_019	red	green	blue	black	gray	yellow	white	brown	pink	purple	orange
	Patient_021	red	green	blue	black	gray	yellow	white	brown	pink	purple	orange
	Patient_022	red	green	blue	black	gray	yellow	white	brown	pink	purple	orange
	Patient_023	red	green	blue	black	gray	yellow	white	brown	pink	purple	orange
	Patient_024	red	green	blue	black	gray	yellow	white	brown	pink	purple	orange
	Patient_025	red	green	blue	black	gray	yellow	white	brown	pink	purple	orange
	Patient_026	red	green	blue	black	gray	yellow	white	brown	red	purple	orange
	Patient_027	red	green	blue	black	gray	yellow	white	pink	pink	purple	yellow
	Patient_028	red	green	blue	black	gray	yellow	white	brown	pink	purple	orange
	Patient_029	red	green	blue	black	gray	yellow	white	brown	pink	purple	orange
	Patient_030	red	green	blue	black	brown	yellow	white	brown	pink	purple	orange
	Patient_031	red	green	blue	black	gray	yellow	white	brown	pink	purple	orange
	Patient_032	red	green	blue	black	gray	yellow	white	brown	pink	purple	orange
	Patient_033	red	green	blue	black	gray	yellow	white	brown	pink	purple	orange
	Patient_034	red	green	blue	black	gray	yellow	white	brown	pink	purple	orange
	Patient_035	red	green	blue	black	gray	yellow	white	brown	pink	purple	orange
	Patient_036	red	green	blue	black	gray	yellow	white	brown	pink	purple	orange
	Note: "/" represents the subject's thought that the heard color word did not match any of the color patches presented in the image.

## Sheet: S5 Fig
Patient_ID	VOTC-subdivisions of LATL tracts (FA value)						VOTC neural representation	Composite score of object behaviors	Total lesion volume (mm3)
	VOTC-LTP	VOTC-LASTG	VOTC-LAMTG	VOTC-LAITG	VOTC-LAPG	VOTC-LATFC
001	0.38477	0.41284	0.40461	0.28094	0.24731	0.26604	0.00579939	-1.2395	112330
002	0.46479	0.54078	0.51396	0.30072	0.21228	0.23658	0.166647	-5.905	140122
003	0.48704	0.44886	0.46394	0.35034	0.25242	0.31652	-0.0708968	-0.8555	89461
004	0.50432	0.57902	0.5392	0.29212	0.21308	0.26925	-0.0823951	-0.0035	2377
005	0.51803	0.59705	0.56442	0.25765	0.24055	0.21734	0.0312583	-0.228	236545
006	0.47636	0.56176	0.52595	0.28609	0.24526	0.24063	0.0730962	-10.453	46147
007	0.53193	0.58456	0.56126	0.29037	0.24359	0.2823	0.0322074	0.4435	14536
008	0.48992	0.54495	0.52315	0.28616	0.2352	0.24553	-0.0241826	-0.264	3761
009	0.50498	0.57686	0.55933	0.3472	0.23254	0.30065	0.0502259	-1.5955	2800
010	0.3988	0.45807	0.43471	0.22974	0.1881	0.22714	-0.0273277	-0.13	35169
011	0.3945	0.3675	0.38984	0.25768	0.23372	0.24489	-0.0515578	-3.0465	52675
012	0.40518	0.41135	0.43433	0.2866	0.2722	0.22543	-0.0127467	-1.5105	28091
014	0.47492	0.51185	0.49074	0.32731	0.23066	0.23809	-0.0101053	0.5525	3359
016	0.46655	0.48567	0.4776	0.37136	0.28604	0.33418	-0.0366078	-0.5455	172987
017	0.54022	0.58187	0.56585	0.36339	0.27103	0.28033	0.0348245	0.343	61591
018	0.47489	0.45837	0.4716	0.27732	0.27048	0.28096	0.0263297	-2.538	12488
019	0.54334	0.56944	0.561	0.31326	0.24488	0.30351	0.0419724	1.0225	4717
021	0.50142	0.55798	0.5568	0.30089	0.26384	0.24332	-0.0205129	0.262	20989
022	0.50854	0.58479	0.55226	0.24014	0.2341	0.24434	0.175578	-0.146	1016
023	0.49374	0.57264	0.54159	0.2527	0.20975	0.19557	0.0146726	-0.1195	3322
024	0.54075	0.55916	0.56435	0.36203	0.22789	0.25206	0.136405	-0.242	1358
025	0.46488	0.43012	0.45797	0.29264	0.26899	0.27643	0.0123763	-0.046	22168
026	0.42959	0.46256	0.42995	0.3221	0.24758	0.26603	0.0459779	0.143	94298
027	0.49525	0.56041	0.53192	0.32472	0.26892	0.25133	0.290943	-0.0355	74683
028	0.5015	0.5597	0.51646	0.2405	0.26712	0.25311	0.0281095	-0.482	37687
029	0.53285	0.5883	0.57196	0.3433	0.24988	0.26476	0.0516078	0.8405	50328
030	0.47249	0.49818	0.47973	0.29316	0.28404	0.24308	-0.09441	-1.7145	22871
031	0.48994	0.57906	0.5329	0.26121	0.23583	0.23682	0.0304114	-0.0645	4609
032	0.38156	0.48353	0.43554	0.24146	0.22011	0.20861	-0.0837589	-1.2325	5887
033	0.48941	0.55343	0.50024	0.32422	0.24195	0.2295	0.124319	-3.634	53155
034	0.49349	0.55937	0.52368	0.3018	0.24805	0.20994	-0.00875846	-0.3825	68496
035	0.49268	0.56691	0.52923	0.26313	0.24282	0.27417	0.0168967	0.885	852
036	0.49592	0.54131	0.52181	0.29408	0.22978	0.2469	0.023898	-0.3775	2524

## Sheet: S4 Table
Patient_ID	VOTC-color-knowledge mask											FA_VOTC-LdlATL	Object color behaviors (Standardized score)			Total lesion volume (mm3)
	Individual level: 300 Group level: 0.15	Individual level: 300 Group level: 0.20	Individual level: 300 Group level: 0.25	Individual level: 300 Group level: 0.30	Individual level: 300 Group level: 0.35	Individual level: 200 Group level: 0.25	Individual level: 250 Group level: 0.25	Individual level: 350 Group level: 0.25	Individual level: 400 Group level: 0.25	Individual level: 450 Group level: 0.25	Individual level: 500 Group level: 0.25		Composite score	Verbal score	Non-verbal score
001	-0.00153689	-0.00587687	0.00579939	0.0175102	0.0591456	0.0325902	0.0174483	-0.000606979	-2.32e-05	0.00237278	0.00466409	0.403404	-1.2395	-2.528	0.049	112330
002	0.122473	0.14356	0.166647	0.168556	0.16223	0.164819	0.172308	0.159018	0.154627	0.139442	0.136799	0.50956	-5.905	-3.491	-8.319	140122
003	-0.0738342	-0.0574343	-0.0708968	-0.0696659	-0.0705297	-0.0411059	-0.0635032	-0.0608475	-0.0672248	-0.0689368	-0.0750776	0.469509	-0.8555	-1.607	-0.104	89461
004	-0.0469625	-0.0559266	-0.0823951	-0.0815289	-0.0807928	-0.0777672	-0.0795173	-0.0655487	-0.0595197	-0.0526088	-0.0509748	0.543323	-0.0035	0.637	-0.644	2377
005	-0.00206476	0.00707599	0.0312583	0.0482616	0.0751637	0.0507976	0.0443755	0.00792608	0.00528355	-0.000570478	-0.00109939	0.562756	-0.228	-0.424	-0.032	236545
006	0.0838967	0.0681889	0.0730962	0.0683646	0.0919622	0.0693045	0.0671106	0.0740048	0.0797768	0.0800917	0.0870449	0.52579	-10.453	-9.64	-11.266	46147
007	-0.0226911	-0.00460211	0.0322074	0.0203045	0.0138903	0.0362794	0.0227449	0.00899744	-0.00562368	-0.0121085	-0.0195246	0.56212	0.4435	0.486	0.401	14536
008	0.00188147	-0.00777544	-0.0241826	-0.00640764	-0.00917469	0.0180233	-0.00730422	-0.0133077	-0.00840698	0.000575969	0.000761773	0.51621	-0.264	0.948	-1.476	3761
009	0.00748189	0.0174241	0.0502259	0.0568471	0.0808707	0.0915344	0.057946	0.0302056	0.0234082	0.0147296	0.00908496	0.5571	-1.5955	-0.403	-2.788	2800
010	-0.0631051	-0.0528827	-0.0273277	-0.0248636	-0.031959	-0.0304301	-0.0235649	-0.0461092	-0.0511969	-0.0549698	-0.054096	0.434566	-0.13	-0.687	0.427	35169
011	-0.0296962	-0.0278477	-0.0515578	-0.055686	-0.0703312	-0.0199264	-0.050587	-0.0360219	-0.0340091	-0.0296473	-0.0269356	0.388875	-3.0465	-3.476	-2.617	52675
012	-0.0417581	-0.0305815	-0.0127467	0.000274459	0.0110263	0.00645046	-0.00206649	-0.0209858	-0.025213	-0.0327467	-0.0312395	0.427633	-1.5105	-2.804	-0.217	28091
014	-0.0146186	-0.0298166	-0.0101053	0.00230736	0.0312259	0.0161093	0.00189158	-0.0257343	-0.0258096	-0.0213589	-0.0210465	0.503188	0.5525	0.386	0.719	3359
016	-0.0381415	-0.0333288	-0.0366078	-0.02834	-0.0242052	-0.0119709	-0.0279374	-0.0266317	-0.0306139	-0.0332927	-0.032605	0.480824	-0.5455	-1.025	-0.066	172987
017	0.00512185	0.0173909	0.0348245	0.0286602	0.0612518	0.0230126	0.0294097	0.0262276	0.0208407	0.0129567	0.00863406	0.566797	0.343	0.017	0.669	61591
018	0.0187633	0.0250881	0.0263297	0.0332914	0.0440699	0.0231328	0.0322668	0.0269278	0.032052	0.0274073	0.0299481	0.470951	-2.538	-2.234	-2.842	12488
019	0.0199501	0.0362648	0.0419724	0.0711346	0.14025	0.114077	0.074333	0.0412963	0.0384516	0.0328775	0.034923	0.562598	1.0225	0.839	1.206	4717
021	-0.0760902	-0.0637515	-0.0205129	-0.00164755	0.0396225	-0.028893	-0.0152219	-0.0457286	-0.0550335	-0.0684676	-0.0736514	0.546146	0.262	0.435	0.089	20989
022	0.101388	0.125397	0.175578	0.200978	0.247519	0.216202	0.198478	0.158678	0.142341	0.121998	0.120583	0.548191	-0.146	0.051	-0.343	1016
023	-0.00804244	-0.00025419	0.0146726	0.0218952	0.0508071	0.0224778	0.0246544	0.00470701	0.00175079	-0.0032065	-0.00373703	0.54532	-0.1195	-0.006	-0.233	3322
024	0.12965	0.130189	0.136405	0.14351	0.158202	0.147548	0.145265	0.131637	0.132339	0.133096	0.130994	0.566349	-0.242	-0.865	0.381	1358
025	0.00219526	-0.00326732	0.0123763	0.0225678	0.0233602	0.0350077	0.0272071	-0.00804974	-0.00990615	-0.00564989	-0.00364198	0.460649	-0.046	-0.685	0.593	22168
026	-0.00480632	0.0134633	0.0459779	0.0844672	0.124422	0.0958592	0.0720545	0.0302339	0.017991	0.00351624	0.000191068	0.444242	0.143	-0.775	1.061	94298
027	0.186403	0.209065	0.290943	0.313779	0.375412	0.326801	0.322608	0.243064	0.225953	0.207807	0.200646	0.534177	-0.0355	-1.792	1.721	74683
028	-0.0357865	-0.0269003	0.0281095	0.0510305	0.102379	0.0682189	0.0462087	-0.00338287	-0.0185937	-0.0294991	-0.0315009	0.530599	-0.482	1.326	-2.29	37687
029	0.0146722	0.0231874	0.0516078	0.0600335	0.0837244	0.0773637	0.0602119	0.043061	0.0299794	0.0252811	0.0221038	0.573812	0.8405	0.427	1.254	50328
030	-0.0542238	-0.0727154	-0.09441	-0.0962168	-0.0616081	-0.0363295	-0.0911283	-0.0848506	-0.0724724	-0.0630428	-0.0583479	0.495094	-1.7145	-1.403	-2.026	22871
031	-0.0096561	0.00143496	0.0304114	0.0379021	0.0548487	0.0464662	0.0406216	0.0157224	0.00929298	-0.00186521	-0.00119493	0.539246	-0.0645	-0.798	0.669	4609
032	-0.0438915	-0.0598455	-0.0837589	-0.0848875	-0.0832198	-0.0832761	-0.0909537	-0.0725274	-0.0648066	-0.0573668	-0.0569445	0.428995	-1.2325	0.27	-2.735	5887
033	0.0232324	0.0466187	0.124319	0.158111	0.190692	0.166166	0.153741	0.0735574	0.0521948	0.0368623	0.02906	0.510774	-3.634	-3.692	-3.576	53155
034	-0.0592551	-0.0464392	-0.00875846	0.0129276	0.0417678	0.0199999	0.0062658	-0.0325116	-0.0420701	-0.0508604	-0.0555396	0.537656	-0.3825	-0.983	0.218	68496
035	-0.058407	-0.0376882	0.0168967	0.0218184	0.0315296	0.0167018	0.0178364	-0.0167141	-0.0317303	-0.0431602	-0.0474324	0.531254	0.885	0.612	1.158	852
036	-0.0264372	-0.024473	0.023898	0.0479995	0.0784117	0.0506505	0.0494162	-0.010957	-0.0170981	-0.0225267	-0.025887	0.523584	-0.3775	-0.779	0.024	2524

## Sheet: S5 Table
Patient_ID	VOTC-LdlATL white-matter connection mask										VOTC neural representation	Object color behaviors (Standardized score)			Total lesion volume (mm3)
	Individual level: 0.05 Group level: 0.50 White-matter mask: Y	Individual level: 0.10 Group level: 0.50 White-matter mask: Y	Individual level: 0.15 Group level: 0.50 White-matter mask: Y	Individual level: 0.20 Group level: 0.50 White-matter mask: Y	Individual level: 0.10 Group level: 0.35 White-matter mask: Y	Individual level: 0.10 Group level: 0.40 White-matter mask: Y	Individual level: 0.10 Group level: 0.45 White-matter mask: Y	Individual level: 0.10 Group level: 0.55 White-matter mask: Y	Individual level: 0.10 Group level: 0.60 White-matter mask: Y	Individual level: 0.10 Group level: 0.50 White-matter mask: N		Composite score	Verbal score	Non-verbal score
001	0.38908	0.403404	0.421059	0.433015	0.396072	0.397953	0.399148	0.408922	0.413203	0.403066	0.00579939	-1.2395	-2.528	0.049	112330
002	0.468097	0.50956	0.546756	0.570164	0.478272	0.485806	0.497492	0.522337	0.531164	0.509477	0.166647	-5.905	-3.491	-8.319	140122
003	0.442678	0.469509	0.487278	0.494414	0.455507	0.45836	0.463686	0.473488	0.476708	0.469375	-0.0708968	-0.8555	-1.607	-0.104	89461
004	0.504669	0.543323	0.579783	0.606919	0.515079	0.521759	0.532497	0.553756	0.561484	0.542876	-0.0823951	-0.0035	0.637	-0.644	2377
005	0.53014	0.562756	0.587887	0.602328	0.540385	0.543411	0.55344	0.570301	0.574285	0.562671	0.0312583	-0.228	-0.424	-0.032	236545
006	0.49742	0.52579	0.55165	0.570268	0.504876	0.51091	0.51855	0.532283	0.537154	0.525803	0.0730962	-10.453	-9.64	-11.266	46147
007	0.531094	0.56212	0.589069	0.605747	0.541617	0.545971	0.551966	0.570764	0.576699	0.56172	0.0322074	0.4435	0.486	0.401	14536
008	0.480757	0.51621	0.545457	0.573232	0.490431	0.494977	0.504693	0.523656	0.529764	0.515975	-0.0241826	-0.264	0.948	-1.476	3761
009	0.51437	0.5571	0.584481	0.598678	0.525318	0.530999	0.545093	0.566524	0.573049	0.556702	0.0502259	-1.5955	-0.403	-2.788	2800
010	0.413336	0.434566	0.456387	0.47115	0.419787	0.422203	0.429217	0.439292	0.445345	0.434151	-0.0273277	-0.13	-0.687	0.427	35169
011	0.366355	0.388875	0.404908	0.421114	0.371931	0.374015	0.381399	0.394804	0.397177	0.388789	-0.0515578	-3.0465	-3.476	-2.617	52675
012	0.404739	0.427633	0.450846	0.464406	0.409972	0.413121	0.419226	0.433366	0.44009	0.427301	-0.0127467	-1.5105	-2.804	-0.217	28091
014	0.476234	0.503188	0.521618	0.538192	0.482746	0.486702	0.493607	0.510726	0.515549	0.503041	-0.0101053	0.5525	0.386	0.719	3359
016	0.457413	0.480824	0.498615	0.513985	0.465891	0.467543	0.469669	0.488273	0.489153	0.480646	-0.0366078	-0.5455	-1.025	-0.066	172987
017	0.539156	0.566797	0.585326	0.604196	0.548774	0.552235	0.557619	0.57208	0.575896	0.566668	0.0348245	0.343	0.017	0.669	61591
018	0.423131	0.470951	0.498635	0.518867	0.437997	0.443038	0.458217	0.480061	0.489342	0.470556	0.0263297	-2.538	-2.234	-2.842	12488
019	0.52828	0.562598	0.58723	0.605429	0.537331	0.542078	0.552446	0.569159	0.575699	0.562401	0.0419724	1.0225	0.839	1.206	4717
021	0.498515	0.546146	0.579546	0.607533	0.512139	0.519381	0.532434	0.555922	0.563825	0.546074	-0.0205129	0.262	0.435	0.089	20989
022	0.503518	0.548191	0.581797	0.605379	0.514374	0.522272	0.534121	0.557346	0.564317	0.547802	0.175578	-0.146	0.051	-0.343	1016
023	0.510398	0.54532	0.571743	0.587478	0.518482	0.525105	0.535378	0.554382	0.56069	0.545082	0.0146726	-0.1195	-0.006	-0.233	3322
024	0.528016	0.566349	0.590734	0.610733	0.54146	0.546845	0.554499	0.57508	0.581376	0.565897	0.136405	-0.242	-0.865	0.381	1358
025	0.419187	0.460649	0.484598	0.51411	0.428894	0.432864	0.444769	0.473438	0.47724	0.460597	0.0123763	-0.046	-0.685	0.593	22168
026	0.430004	0.444242	0.450712	0.456825	0.439155	0.440761	0.439534	0.44538	0.44735	0.444213	0.0459779	0.143	-0.775	1.061	94298
027	0.502529	0.534177	0.560969	0.580388	0.513623	0.518797	0.526186	0.540376	0.545844	0.534136	0.290943	-0.0355	-1.792	1.721	74683
028	0.497898	0.530599	0.549062	0.561769	0.510079	0.513777	0.522316	0.539545	0.544001	0.530212	0.0281095	-0.482	1.326	-2.29	37687
029	0.542756	0.573812	0.590696	0.601405	0.554471	0.558798	0.566374	0.580124	0.581887	0.573409	0.0516078	0.8405	0.427	1.254	50328
030	0.465777	0.495094	0.510915	0.523291	0.477645	0.481844	0.489099	0.499265	0.501814	0.495021	-0.09441	-1.7145	-1.403	-2.026	22871
031	0.499559	0.539246	0.569387	0.589307	0.510959	0.516955	0.527288	0.549837	0.555511	0.539034	0.0304114	-0.0645	-0.798	0.669	4609
032	0.410241	0.428995	0.454825	0.478362	0.413758	0.417198	0.422698	0.435626	0.441696	0.428691	-0.0837589	-1.2325	0.27	-2.735	5887
033	0.486813	0.510774	0.536904	0.553163	0.496419	0.50007	0.505664	0.516227	0.521988	0.510588	0.124319	-3.634	-3.692	-3.576	53155
034	0.504672	0.537656	0.563776	0.578658	0.514088	0.520639	0.528248	0.545142	0.553193	0.537401	-0.00875846	-0.3825	-0.983	0.218	68496
035	0.500543	0.531254	0.556864	0.57648	0.509863	0.514152	0.52262	0.538473	0.545022	0.530973	0.0168967	0.885	0.612	1.158	852
036	0.493599	0.523584	0.545988	0.569335	0.501955	0.506879	0.516213	0.528809	0.533831	0.523279	0.023898	-0.3775	-0.779	0.024	2524

## Sheet: S6 Table
Patient_ID	FA_VOTC-LdlATL	Object color behaviors (Standardized score)		Total lesion volume (mm3)	Related cognitive processes (Standardized score)		Post-onset of disease (month)	Notes
		Verbal color	Non-verbal color		Word-picture matching	Color patch matching
001	0.403404	-2.528	0.049	112330	-0.693	0.797	13
002	0.50956	-3.491	-8.319	140122	-10.293	1.127	11
003	0.469509	-1.607	-0.104	89461	0.30985	-0.545	156	Potential old lesions
004	0.543323	0.637	-0.644	2377	0.618	0.751	32
005	0.562756	-0.424	-0.032	236545	0.683	0.5	26
006	0.52579	-9.64	-11.266	46147	-7.489	-1.826	10
007	0.56212	0.486	0.401	14536	-2.268	0.735	6	Potential old lesions
008	0.51621	0.948	-1.476	3761	0.504	0.312	33
009	0.5571	-0.403	-2.788	2800	-1.56	-1.873	33
010	0.434566	-0.687	0.427	35169	-1.748	-0.626	252
011	0.388875	-3.476	-2.617	52675	-2.76	-5.989	22
012	0.427633	-2.804	-0.217	28091	-2.288	-5.336	12
014	0.503188	0.386	0.719	3359	0.41	0.207	21
016	0.480824	-1.025	-0.066	172987	0.632	0.834	4
017	0.566797	0.017	0.669	61591	-0.16	1.043	16
018	0.470951	-2.234	-2.842	12488	-2.478	\	180	Premorbid distant visual problem (not improved with correction)
019	0.562598	0.839	1.206	4717	1.234	0.984	11
021	0.546146	0.435	0.089	20989	1.242	1.073	7
022	0.548191	0.051	-0.343	1016	-0.021	0.155	7
023	0.54532	-0.006	-0.233	3322	0.972	0.905	5
024	0.566349	-0.865	0.381	1358	0.135	-0.02	3
025	0.460649	-0.685	0.593	22168	-0.638	0.427	11
026	0.444242	-0.775	1.061	94298	0.553	-0.456	10
027	0.534177	-1.792	1.721	74683	-3.044	-1.86	5
028	0.530599	1.326	-2.29	37687	-3.092	1.516	4
029	0.573812	0.427	1.254	50328	1.249	1.162	27
030	0.495094	-1.403	-2.026	22871	-1.904	-0.45	29
031	0.539246	-0.798	0.669	4609	1.239	1.043	3
032	0.428995	0.27	-2.735	5887	-0.541	0.562	17
033	0.510774	-3.692	-3.576	53155	-1.271	1.449	10
034	0.537656	-0.983	0.218	68496	-1.926	0.741	8
035	0.531254	0.612	1.158	852	0.64	1.019	6
036	0.523584	-0.779	0.024	2524	-0.178	0.835	3
